# Supplementary material for: Molecular diversity and evolutionary trends of cysteine-rich peptides from the venom glands of Chinese spider Heteropoda venatoria
Source: Sci Rep. 2021 Feb 5;11:3211. doi: 10.1038/s41598-021-82668-5 (PMC7865051; doi:10.1038/s41598-021-82668-5)
Supplement: Supplementary file 2 — Supplementary Information 2. [file 41598_2021_82668_MOESM2_ESM.xlsx]

## Sheet: Peptide_isoforms_wPeptide_MS_
Precursor Name	Predicted Mature Peptide	Theoretical pI/Mw	Number of ESTs	Peptide Mass	RP-HPLC Retention Time
U10-sparatoxin-Hv1g	TLYCGQKYHECQTDWDCCQNLVCSSGKFCK	6.41 / 3491.96	23	3485	34.77
U10-sparatoxin-Hv1j	TLYCGQKYHECQTDWDRCQNLVCSSGKFCK	7.54 / 3545.01	1	3539	20.27
U10-sparatoxin-Hv1b	TLYCGQKYHECQTDWDCCQNLVCSSGKFYK	6.41 / 3552.00	1	3545	25.3
U12-sparatoxin-Hv1a_1	TLYCGQKYHECKRDMDCCQNLVCSKGNFCR	8.27 / 3547.11	16	3539	22.9
U8-sparatoxin-Hv1b	TGLYCKQKYQSCKRDIDCCQNLECYGGSFCRSTRKDEQQ	8.25 / 4587.14	6	4580	29.47
U9-sparatoxin-Hv1a	FNLYCGQKYHSCKTDIDCCQNLECYGGSFCRSSRKDEQN	6.71 / 4545.02	4	4539	40.9
U13-sparatoxin-Hv1a	YGCGYAYYECKRDNQCCPTYECYKESFCVLTRRKEERS	4.87 / 4640	11	3698	33.6
U8-sparatoxin-Hv1e	TCKQKYQSCKRDIDCCQNLECYGGSFCRTRKDEQR	8.62 / 4194.74	2	3377	17.8
U14-sparatoxin-Hv1a	YFTCGYSYNKCTSDMDCCQNYECYKGSFCLSTRKDERL	6.20 / 4527.06	2	3723	40.0
U14-sparatoxin-Hv1d	FGCGYSYNECKSDMDCCQNYECYKESFCVSSRKEGRKL	6.29 / 4461.99	2	3586	31.87
κ-sparatoxin-Hv1c_1	ECGTLFSGCSTHADCCEGFICKLWCRYERTWGK	5.53 / 3606.11	5	3599	44.1
U20-sparatoxin-Hv1e	ECGGLFAGCSSNADCCEGFICKLWCRYERTWGK	4.87 / 3509.00	1	3502	venom
κ-sparatoxin-Hv1e_1	DDCGTLFSGCDTSKDCCEGYVCHLWCKYK	4.75 / 3280.70	3	3273	37.6
U16-sparatoxin-Hv1a	EDDCGWIFDSCKSNADCCPNWVCSSKGLGKNLCKYDL	4.46 / 4118.63	7	4112	43.3
U17-sparatoxin-Hv1a_1	ADCGWIMDDCKSDADCCPNWVCSKTGFVKNICKYQM	4.69 / 4079.71	13	4073	32.9
U17-sparatoxin-Hv1c	ADCGWIMDDCKSDADCCPNWICSKTGFVKNICKYQM	4.69 / 4093.74	1	4085	33.1
U17-sparatoxin-Hv1f	ADCGWLMDDCKSDADCCPNWVCSKTGFVKNICKYQM	4.69 / 4079.71	6	4072	32.5
U15-sparatoxin-Hv1a	DDDCGKLFADCTSDSDCCENWVCSKTGFVKNICKYNF	4.27 / 4175.63	6	4169	44.0
U22-sparatoxin-Hv1a_1	GFCAEKGIKCHDLHCCTGLICKTEGSSKVCRKK	8.89 / 3584.28	2	3578	venom
U19-sparatoxin-Hv1b	GDDEDCHGFLGWCSGSDKKCCKGYVCNLWCRYDLDGKK	5.53 / 4305.83	6	3986	47.6
U19-sparatoxin-Hv1a_2	GDDEGCHGFLGWCSGSDKKCCKGYVCNLWCRYDLDGKK	6.71 / 4247.79	1	3927	44.7
U20-sparatoxin-Hv1i	DCGTIWHYCGTDQSECCEGRKCSRQLCKYVIDW-OH（？）	5.52 / 3887.38	10	3894(?)	45.4
κ-sparatoxin-Hv1a_1	DCGTIWHYCGTDQSECCEGWKCSRQLCKYVIDW-OH（？）	4.83 / 3917.41	6	3927(?)	44.7
U27-sparatoxin-Hv1a	VTQDCHFSNEYFLASQSICDQCGELIAEENIGEKCEENCFRNEAMERCLDVVIQRQNEG	4.17 / 6733.41	22	6712	venom
U3-sparatoxin-Hv1a_1	GQPCASGECGENECCAGGSYHRYCRRLGNDGEPCEEPNRFNSYLNACPCGEGLFCSVINRCQKP-OH(?)	5.20 / 6951.69	28	6954	27.7
U12-sparatoxin-Hv1a_2	TLYCGQKYHECKRDMDCCQNLVCSKGNFCR	8.27 / 3547.11	4	3541	venom
U1-sparatoxin-Hv1a	DDPCLIYAHCAYNCDEGIPCACECKTSVP	4.10 / 3134.55	5	3128	33.1
U21-sparatoxin-Hv1a	VCDPNIDMPDCQCFGKWQRCDCPWFSNEPCRCTRGYKWHCIHKLSCPNKDEWGPYNREEDELERSPC	6.83 / 6999.97	3
U21-sparatoxin-Hv1c	VCDPNIDMPDCQCFGKWQRCDCPWFSDEPCRCTRGYKWHCIHKLSCPNKDEWGPYNREEDELERSPC	6.04 / 7000.95	7
U21-sparatoxin-Hv1d	VCDPNIDMPDCQCFGKWQRCDCPWFSSEPCRCTRGYKWHCIHKLSCPNKDEWGPYNREEDELERSPC	6.83 / 6972.94	7	？
U27-sparatoxin-Hv1i	VTQDCHFSNEYFLASQSICDQCGELIAEENIGEKCEKNCFRNEAMERCLDVVIKRQNQG	4.60 / 6788.58	7	？
U23-sparatoxin-Hv1d_1	SCSPPGDKCTSDCDCCISYVKCDCESGDCVCKESSDASVCERKKKMCLNPAAFNFPDGPCLVKSRKKRIGENFNENNTANIA		2	？
U6-sparatoxin-Hv1b_1	EDPGFCPDFTDKVCPLYYKINDCCAQSDCPSYAICCVQPCGNVCRHKSDKPIGTPFVDGTECQIGHVFPKAWYEKLWDKITSG		8	？
U6-sparatoxin-Hv1b_2	EDPGFCPDFTDKVCPLYYKINDCCAQSDCPSYAICCVQPCGNVCRHKSDKPIGTPFVDGTECQIGHVFPKAWYEKLWDKITSG		4	？
U5-sparatoxin-Hv1b_1	EDYCPGFTDKVCASRYKRHQCCAQSDCPSYAICCVQPCGNVCRPKNDKPVGTPFVDGTECELD		28	？
U25-sparatoxin-Hv1c	NRYGTADTSSGSCDLTDFNFGQVKVGEEKYEDSRCELAICVEGSYTIRSCNEVPDFDENKCEVFTKSGRYPDCCPVVVCEKKDFYNLAFIFFSTLKRLLNFHYI		30	？
U25-sparatoxin-Hv1j	NRYGTADTSSGSCDLTDFNFGQVKVGEEKYEDSRCELAICVEGSYTIRSCNEVPDFDENKCEVFTKSGRYPDCCPVVVCEKKDFYNLAFIFFSTLKRLLNFHYT		29	？
